# Supplementary material for: Phenylbutyrate Is Bacteriostatic against Mycobacterium tuberculosis and Regulates the Macrophage Response to Infection, Synergistically with 25-Hydroxy-Vitamin D₃
Source: PLoS Pathog. 2015 Jul 2;11(7):e1005007. doi: 10.1371/journal.ppat.1005007 (PMC4489717; doi:10.1371/journal.ppat.1005007)
Supplement: S1 Table — (XLSX) [file ppat.1005007.s012.xlsx]

## Sheet: Sheet1
Table S1. Primers used for real-time RT-PCR
Gene	Forward (5'-3')	Reverse (5'-3')
PRTN3	ACTGCCTGCGGGACATACC	CGTAGTTGTTCAGAAACACCTGAG
GNB2L1	CCACCACGAGGCGATTTGTG	CTCTGAGTGGCTCTCATCCTGG
CAMP	GACGACACAGCAGTCACCAGAG	GGGCAAATCTCTTGTTATCCTTATC
CYP24A1	CGACTACCGCAAAGAAGGCTAC	CCATAAAATCGGCCAAGACCTC
CYP27B1	GACAGCACTCCACTCAGAGATCAC	GTACCACAGGGTACAGTCTTAGCAC
